# Supplementary material for: 5-Bromo-2-chloro­pyrimidin-4-amine
Source: Acta Crystallogr Sect E Struct Rep Online. 2013 Mar 23;69(Pt 4):o583. doi: 10.1107/S1600536813007228 (PMC3629628; doi:10.1107/S1600536813007228)
Supplement: Supplementary file 1 [file e-69-0o583-sup1.cif]

##############################################################################
#                                                                            #
# This CIF contains the data in a paper accepted for publication in          #
# Acta Crystallographica Section E. It conforms to the requirements of       #
# Notes for Authors for Acta Crystallographica Section E, and has been       #
# peer reviewed under the auspices of the IUCr Commission on Journals.       #
#                                                                            #
# Full details of the Crystallographic Information File format               #
# are given in the paper "The Crystallographic Information File (CIF):       #
# a New Standard Archive File for Crystallography" by S. R. Hall, F. H.      #
# Allen and I. D. Brown [Acta Cryst. (1991), A47, 655-685].                  #
#                                                                            #
# The current version of the core CIF dictionary is obtainable from          #
# ftp://ftp.iucr.org/pub/cif_core.dic.                                       #
#                                                                            #
# Software is freely available for graphical display of the structure(s)     #
# in this CIF. For information consult the CIF software page                 #
# http://www.iucr.org/resources/cif/software.                                #
#                                                                            #
# This file may be used for bona fide research purposes within the           #
# scientific community so long as proper attribution is given to the journal # 
# article from which it was obtained.                                        #
#                                                                            #
##############################################################################
data_I
_audit_creation_method     SHELXL-97
_chemical_name_systematic
;
5-Bromo-2-chloropyrimidin-4-amine
;
_chemical_name_common     ?
_chemical_formula_moiety     'C4 H3 Br Cl N3'
_chemical_formula_sum     'C4 H3 Br Cl N3'
_chemical_formula_iupac     'C4 H3 Br Cl N3'
_chemical_formula_weight     208.45
_chemical_melting_point     ?
_symmetry_cell_setting     monoclinic
_symmetry_space_group_name_H-M     'P 21/c'
_symmetry_space_group_name_HALL     '-P 2ybc'
loop_
    _symmetry_equiv_pos_as_xyz
    'x, y, z'
    '-x, y+1/2, -z+1/2'
    '-x, -y, -z'
    'x, -y-1/2, z-1/2'
_cell_length_a     6.02970(10)
_cell_length_b     8.1542(2)
_cell_length_c     13.4163(3)
_cell_angle_alpha     90.00
_cell_angle_beta     90.491(2)
_cell_angle_gamma     90.00
_cell_volume     659.62(2)
_cell_formula_units_Z     4
_cell_measurement_reflns_used     20319
_cell_measurement_theta_min     3.6855
_cell_measurement_theta_max     28.9605
_cell_measurement_temperature     293(2)
_exptl_crystal_description     block
_exptl_crystal_colour     white
_exptl_crystal_size_max     0.3
_exptl_crystal_size_mid     0.2
_exptl_crystal_size_min     0.1
_exptl_crystal_density_diffrn     2.099
_exptl_crystal_density_meas     ?
_exptl_crystal_density_method     'not measured'
_exptl_crystal_F_000     400
_exptl_absorpt_coefficient_mu     6.540
_exptl_absorpt_correction_type     multi-scan
_exptl_absorpt_process_details     '(CrysAlis PRO; Oxford Diffraction, 2010)'
_exptl_absorpt_correction_T_min     0.30630
_exptl_absorpt_correction_T_max     1.00000
_exptl_special_details
;
<i>CrysAlis PRO</i>, Oxford Diffraction Ltd., Version 1.171.34.40 (release
27--08-2010 CrysAlis171. NET) (compiled Aug 27 2010,11:50:40) Empirical
absorption correction using spherical harmonics, implemented in SCALE3 ABSPACK
scaling algorithm.
;
_diffrn_ambient_temperature     293(2)
_diffrn_radiation_type     MoK\a
_diffrn_radiation_wavelength     0.71073
_diffrn_radiation_source     'fine-focus sealed tube'
_diffrn_radiation_monochromator     graphite
_diffrn_measurement_device_type     'Oxford Diffraction Xcalibur Sapphire3'
_diffrn_measurement_method     '\w scans'
_diffrn_detector_area_resol_mean     16.1049
_diffrn_reflns_number     43395
_diffrn_reflns_av_R_equivalents     0.0460
_diffrn_reflns_av_sigmaI/netI     0.0115
_diffrn_reflns_theta_min     3.93
_diffrn_reflns_theta_max     26.00
_diffrn_reflns_theta_full     26.00
_diffrn_measured_fraction_theta_max     0.998
_diffrn_measured_fraction_theta_full     0.998
_diffrn_reflns_limit_h_min     -7
_diffrn_reflns_limit_h_max     7
_diffrn_reflns_limit_k_min     -10
_diffrn_reflns_limit_k_max     10
_diffrn_reflns_limit_l_min     -16
_diffrn_reflns_limit_l_max     16
_diffrn_standards_number     0
_diffrn_standards_interval_count     0
_diffrn_standards_interval_time     0
_diffrn_standards_decay_%     .
_refine_special_details
;
Refinement of <i>F</i>^2^ against ALL reflections. The weighted <i>R</i>-factor
<i>wR</i> and goodness of fit <i>S</i> are based on <i>F</i>^2^, conventional
<i>R</i>-factors <i>R</i> are based on <i>F</i>, with <i>F</i> set to zero for
negative <i>F</i>^2^. The threshold expression of <i>F</i>^2^ >
\s(<i>F</i>^2^) is used only for calculating <i>R</i>-factors(gt) <i>etc</i>.
and is not relevant to the choice of reflections for refinement.
<i>R</i>-factors based on <i>F</i>^2^ are statistically about twice as large
as those based on <i>F</i>, and <i>R</i>- factors based on ALL data will be
even larger.
;
_reflns_number_total     1297
_reflns_number_gt     1164
_reflns_threshold_expression     I>2sigma(I)
_refine_ls_structure_factor_coef     Fsqd
_refine_ls_matrix_type     full
_refine_ls_R_factor_all     0.0282
_refine_ls_R_factor_gt     0.0235
_refine_ls_wR_factor_gt     0.0556
_refine_ls_wR_factor_ref     0.0579
_refine_ls_goodness_of_fit_ref     1.102
_refine_ls_restrained_S_all     1.102
_refine_ls_number_reflns     1297
_refine_ls_number_parameters     90
_refine_ls_number_restraints     0
_refine_ls_hydrogen_treatment     mixed
_refine_ls_weighting_scheme     calc
_refine_ls_weighting_details
         'calc w=1/[\s^2^(Fo^2^)+(0.0275P)^2^+0.4995P] where P=(Fo^2^+2Fc^2^)/3'
_atom_sites_solution_hydrogens     geom
_atom_sites_solution_primary     direct
_atom_sites_solution_secondary     difmap
_refine_ls_shift/su_max     0.000
_refine_ls_shift/su_mean     0.000
_refine_diff_density_max     0.328
_refine_diff_density_min     -0.284
_refine_ls_extinction_method     none
_refine_ls_extinction_coef     ?
loop_
    _atom_type_symbol
    _atom_type_description
    _atom_type_scat_dispersion_real
    _atom_type_scat_dispersion_imag
    _atom_type_scat_source
    'C' 'C' 0.0033 0.0016
                         'International Tables Vol C Tables 4.2.6.8 and 6.1.1.4'
    'H' 'H' 0.0000 0.0000
                         'International Tables Vol C Tables 4.2.6.8 and 6.1.1.4'
    'N' 'N' 0.0061 0.0033
                         'International Tables Vol C Tables 4.2.6.8 and 6.1.1.4'
    'Cl' 'Cl' 0.1484 0.1585
                         'International Tables Vol C Tables 4.2.6.8 and 6.1.1.4'
    'Br' 'Br' -0.2901 2.4595
                         'International Tables Vol C Tables 4.2.6.8 and 6.1.1.4'
_computing_data_collection     'CrysAlis PRO (Oxford Diffraction, 2010)'
_computing_cell_refinement     'CrysAlis PRO (Oxford Diffraction, 2010)'
_computing_data_reduction     'CrysAlis RED (Oxford Diffraction, 2010)'
_computing_structure_solution     'SHELXS97 (Sheldrick, 2008)'
_computing_structure_refinement     'SHELXL97 (Sheldrick, 2008)'
_computing_molecular_graphics     'ORTEP-3 for Windows (Farrugia, 2012)'
_computing_publication_material     'PLATON (Spek, 2009)'
loop_
    _atom_site_type_symbol
    _atom_site_label
    _atom_site_fract_x
    _atom_site_fract_y
    _atom_site_fract_z
    _atom_site_U_iso_or_equiv
    _atom_site_adp_type
    _atom_site_calc_flag
    _atom_site_refinement_flags
    _atom_site_occupancy
    _atom_site_symmetry_multiplicity
    _atom_site_disorder_assembly
    _atom_site_disorder_group
    Br Br1 0.69350(4) 0.17972(4) 0.48221(2) 0.04520(12) Uani d . 1 1 . .
    Cl Cl1 -0.00058(12) 0.44749(10) 0.78250(5) 0.04662(19) Uani d . 1 1 . .
    N N1 0.3588(4) 0.2880(3) 0.74005(15) 0.0397(5) Uani d . 1 1 . .
    C C2 0.1934(4) 0.3694(3) 0.69923(17) 0.0302(5) Uani d . 1 1 . .
    N N3 0.1489(3) 0.4025(3) 0.60525(14) 0.0310(4) Uani d . 1 1 . .
    C C4 0.2921(4) 0.3417(3) 0.53797(17) 0.0293(5) Uani d . 1 1 . .
    C C5 0.4802(4) 0.2544(3) 0.57261(17) 0.0308(5) Uani d . 1 1 . .
    C C6 0.5050(4) 0.2317(4) 0.67197(19) 0.0400(6) Uani d . 1 1 . .
    H H6 0.6288 0.1744 0.6947 0.048 Uiso calc R 1 1 . .
    N N7 0.2498(5) 0.3721(3) 0.44228(16) 0.0413(6) Uani d . 1 1 . .
    H H71 0.317(5) 0.329(3) 0.401(2) 0.037(8) Uiso d . 1 1 . .
    H H72 0.125(6) 0.428(4) 0.425(3) 0.063(10) Uiso d . 1 1 . .
loop_
    _atom_site_aniso_label
    _atom_site_aniso_U_11
    _atom_site_aniso_U_22
    _atom_site_aniso_U_33
    _atom_site_aniso_U_12
    _atom_site_aniso_U_13
    _atom_site_aniso_U_23
    Br1 0.03877(18) 0.05169(19) 0.04536(18) 0.00220(12) 0.01297(12) -0.00698(12)
    Cl1 0.0474(4) 0.0627(5) 0.0300(3) 0.0046(3) 0.0130(3) -0.0023(3)
    N1 0.0393(12) 0.0544(14) 0.0254(10) 0.0025(10) 0.0014(9) 0.0059(9)
    C2 0.0323(13) 0.0332(12) 0.0251(11) -0.0060(10) 0.0038(9) -0.0011(9)
    N3 0.0335(11) 0.0357(11) 0.0238(9) -0.0003(9) 0.0024(8) -0.0001(8)
    C4 0.0300(12) 0.0331(13) 0.0247(11) -0.0069(10) 0.0022(9) -0.0016(9)
    C5 0.0303(13) 0.0312(12) 0.0309(12) -0.0037(10) 0.0048(10) -0.0016(10)
    C6 0.0347(14) 0.0483(16) 0.0371(13) 0.0052(12) -0.0010(11) 0.0049(12)
    N7 0.0448(14) 0.0569(15) 0.0221(11) 0.0080(12) 0.0027(10) -0.0018(10)
_geom_special_details
;
 All esds (except the esd in the dihedral angle between two l.s. planes)
 are estimated using the full covariance matrix.  The cell esds are taken
 into account individually in the estimation of esds in distances, angles
 and torsion angles; correlations between esds in cell parameters are only
 used when they are defined by crystal symmetry.  An approximate (isotropic)
 treatment of cell esds is used for estimating esds involving l.s. planes.
;
loop_
    _geom_bond_atom_site_label_1
    _geom_bond_atom_site_label_2
    _geom_bond_site_symmetry_2
    _geom_bond_distance
    _geom_bond_publ_flag
    Br1 C5 . 1.877(2) ?
    Cl1 C2 . 1.744(2) ?
    N1 C2 . 1.314(3) ?
    N1 C6 . 1.355(3) ?
    C2 N3 . 1.315(3) ?
    N3 C4 . 1.349(3) ?
    C4 N7 . 1.330(3) ?
    C4 C5 . 1.415(3) ?
    C5 C6 . 1.353(3) ?
    C6 H6 . 0.9300 ?
    N7 H71 . 0.78(3) ?
    N7 H72 . 0.91(4) ?
loop_
    _geom_angle_atom_site_label_1
    _geom_angle_atom_site_label_2
    _geom_angle_atom_site_label_3
    _geom_angle_site_symmetry_1
    _geom_angle_site_symmetry_3
    _geom_angle
    _geom_angle_publ_flag
    C2 N1 C6 . . 112.7(2) ?
    N1 C2 N3 . . 130.6(2) ?
    N1 C2 Cl1 . . 115.35(18) ?
    N3 C2 Cl1 . . 114.02(18) ?
    C2 N3 C4 . . 116.1(2) ?
    N7 C4 N3 . . 117.3(2) ?
    N7 C4 C5 . . 123.9(2) ?
    N3 C4 C5 . . 118.8(2) ?
    C6 C5 C4 . . 118.3(2) ?
    C6 C5 Br1 . . 121.5(2) ?
    C4 C5 Br1 . . 120.20(17) ?
    C5 C6 N1 . . 123.4(2) ?
    C5 C6 H6 . . 118.3 ?
    N1 C6 H6 . . 118.3 ?
    C4 N7 H71 . . 121(2) ?
    C4 N7 H72 . . 119(2) ?
    H71 N7 H72 . . 119(3) ?
loop_
    _geom_torsion_atom_site_label_1
    _geom_torsion_atom_site_label_2
    _geom_torsion_atom_site_label_3
    _geom_torsion_atom_site_label_4
    _geom_torsion_site_symmetry_1
    _geom_torsion_site_symmetry_2
    _geom_torsion_site_symmetry_3
    _geom_torsion_site_symmetry_4
    _geom_torsion
    _geom_torsion_publ_flag
    C6 N1 C2 N3 . . . . 0.5(4) ?
    C6 N1 C2 Cl1 . . . . -179.43(19) ?
    N1 C2 N3 C4 . . . . 1.4(4) ?
    Cl1 C2 N3 C4 . . . . -178.71(17) ?
    C2 N3 C4 N7 . . . . 179.4(2) ?
    C2 N3 C4 C5 . . . . -2.5(3) ?
    N7 C4 C5 C6 . . . . 179.9(3) ?
    N3 C4 C5 C6 . . . . 1.9(4) ?
    N7 C4 C5 Br1 . . . . 2.1(3) ?
    N3 C4 C5 Br1 . . . . -175.96(17) ?
    C4 C5 C6 N1 . . . . 0.1(4) ?
    Br1 C5 C6 N1 . . . . 177.9(2) ?
    C2 N1 C6 C5 . . . . -1.2(4) ?
loop_
    _geom_hbond_atom_site_label_D
    _geom_hbond_atom_site_label_H
    _geom_hbond_atom_site_label_A
    _geom_hbond_site_symmetry_A
    _geom_hbond_distance_DH
    _geom_hbond_distance_HA
    _geom_hbond_distance_DA
    _geom_hbond_angle_DHA
    _geom_hbond_publ_flag
    N7 H71 N1 4_565 0.78(3) 2.38(3) 3.087(3) 153(3) yes
    N7 H72 N3 3_566 0.91(4) 2.19(4) 3.088(3) 171(3) yes
_iucr_refine_instructions_details
;
TITL sri02re in P2(1)/c
CELL  0.71073   6.0297   8.1542  13.4163   90.000   90.491   90.000
ZERR     4.00   0.0001   0.0002   0.0003    0.000    0.002    0.000
LATT   1
SYMM  - X, 1/2 + Y, 1/2 - Z
SFAC  C    H    N    CL   BR
UNIT  16   12   12   4    4
MERG   2
OMIT    -3.00  52.00
FMAP   2
PLAN   10
ACTA
BOND   $H
CONF
LIST   4
L.S.   4
WGHT    0.027500    0.499500
FVAR       6.13410
BR1   5    0.693502    0.179715    0.482205    11.00000    0.03877    0.05169 =
         0.04536   -0.00698    0.01297    0.00220
CL1   4   -0.000581    0.447486    0.782504    11.00000    0.04739    0.06273 =
         0.02996   -0.00229    0.01299    0.00459
N1    3    0.358756    0.288046    0.740047    11.00000    0.03931    0.05437 =
         0.02538    0.00592    0.00137    0.00247
C2    1    0.193361    0.369427    0.699234    11.00000    0.03228    0.03324 =
         0.02507   -0.00113    0.00380   -0.00597
N3    3    0.148896    0.402501    0.605248    11.00000    0.03348    0.03567 =
         0.02380   -0.00014    0.00237   -0.00035
C4    1    0.292057    0.341716    0.537969    11.00000    0.03002    0.03309 =
         0.02471   -0.00159    0.00216   -0.00686
C5    1    0.480232    0.254428    0.572611    11.00000    0.03029    0.03119 =
         0.03085   -0.00156    0.00480   -0.00367
C6    1    0.504983    0.231707    0.671971    11.00000    0.03472    0.04828 =
         0.03708    0.00489   -0.00095    0.00522
AFIX  43
H6    2    0.628802    0.174440    0.694743    11.00000   -1.20000
AFIX   0
N7    3    0.249771    0.372093    0.442282    11.00000    0.04479    0.05693 =
         0.02213   -0.00185    0.00273    0.00805
H71   2    0.317070    0.328659    0.400845    11.00000    0.03693
H72   2    0.125106    0.427714    0.425031    11.00000    0.06348
HKLF 4
END
;
data_global
_journal_date_recd_electronic     2013-03-01
_journal_date_accepted     2013-03-16
_journal_name_full     'Acta Crystallographica, Section E'
_journal_year     2013
_journal_volume     69
_journal_issue      4
_journal_page_first     o583
_journal_page_last     o583
_journal_paper_category     QO
_journal_paper_doi     10.1107/S1600536813007228
_journal_coeditor_code     GK2560
_publ_contact_author_name     'Sridhar, M. A.'
_publ_contact_author_address
;
Department of Studies in Physics Manasagangotri
University of Mysore, Mysore 570 006
India
;
_publ_contact_author_email     'mas@physics.uni-mysore.ac.in'
_publ_contact_author_fax     '+918212419363'
_publ_contact_author_phone     '+918212419333'
_publ_section_title
;
5-Bromo-2-chloropyrimidin-4-amine
;
_publ_section_title_footnote     .
loop_
    _publ_author_name
    _publ_author_footnote
    _publ_author_address
    'Kumar, Mohan' .
;
Department of Studies in Physics, Manasagangotri,
University of Mysore, Mysore 570 006, India
;
    'Mallikarjunaswamy, C.' .
;
Department of Chemistry, Yuvarajas College,
University of Mysore, Mysore 570 005,
India
;
    'Sridhar, M. A.' .
;
Department of Studies in Physics, Manasagangotri,
University of Mysore, Mysore 570 006, India
;
    'Bhadregowda, D. G.' .
;
Department of Chemistry, Yuvarajas College,
University of Mysore, Mysore 570 005,
India
;
    'Kapoor, Kamini' .
;
X-ray Crystallography Laboratory,
Post-Graduate Department of Physics & Electronics,
University of Jammu, Jammu Tawi 180 006, India
;
    'Gupta, Vivek K.' .
;
X-ray Crystallography Laboratory,
Post-Graduate Department of Physics & Electronics,
University of Jammu, Jammu Tawi 180 006, India
;
    'Rajni Kant' .
;
X-ray Crystallography Laboratory,
Post-Graduate Department of Physics & Electronics,
University of Jammu, Jammu Tawi 180 006, India
;
