# Supplementary material for: 5-Bromo-2-chloro­pyrimidin-4-amine
Source: Acta Crystallogr Sect E Struct Rep Online. 2013 Mar 23;69(Pt 4):o583. doi: 10.1107/S1600536813007228 (PMC3629628; doi:10.1107/S1600536813007228)
Supplement: Supplementary file 2 [file e-69-0o583-Isup2.hkl]

#
# h,k,l, Fc-squared, Fo-squared, sigma(Fo-squared) and status flag
#
data_I
_shelx_title ' sri02re in P2(1)/c'
_shelx_refln_list_code          4
_shelx_F_calc_maximum      166.38
_exptl_crystal_F_000       400.00
_reflns_d_resolution_high  0.8107
 
loop_
 _symmetry_equiv_pos_as_xyz
 'x, y, z'
 '-x, y+1/2, -z+1/2'
 '-x, -y, -z'
 'x, -y-1/2, z-1/2'
 
_cell_length_a     6.0297
_cell_length_b     8.1542
_cell_length_c    13.4163
_cell_angle_alpha  90.000
_cell_angle_beta   90.491
_cell_angle_gamma  90.000
 
_shelx_F_squared_multiplier     1.000
 
loop_
 _refln_index_h
 _refln_index_k
 _refln_index_l
 _refln_F_squared_calc
 _refln_F_squared_meas
 _refln_F_squared_sigma
 _refln_observed_status
   2   0   0     3395.38     3393.85     21.62 o
   3   0   0     7666.75     7473.17     34.72 o
   4   0   0     1851.91     1850.18     18.24 o
   5   0   0     1430.10     1471.78     10.86 o
   6   0   0     1617.59     1641.36     40.52 o
   7   0   0      365.66      374.67     24.77 o
   1   1   0      755.21      780.29      2.86 o
   2   1   0     2824.70     2788.61     12.48 o
   3   1   0      768.45      749.32      4.09 o
   4   1   0     3418.35     3266.56     19.83 o
   5   1   0       33.45       39.84      2.41 o
   6   1   0      571.46      620.52     16.42 o
   7   1   0      192.45      190.38     13.01 o
   0   2   0     8144.11     8312.44     28.66 o
   1   2   0    13215.40    12821.16     47.08 o
   2   2   0     3724.81     3698.01     19.34 o
   3   2   0      309.20      297.77      3.08 o
   4   2   0        3.31        1.09      1.48 o
   5   2   0     2293.59     2326.09     15.65 o
   6   2   0       66.77       66.02      8.61 o
   7   2   0       12.88        5.25      8.76 o
   1   3   0     1978.51     2012.46     12.23 o
   2   3   0      216.11      236.02      2.96 o
   3   3   0      394.45      385.74      3.50 o
   4   3   0       31.68       33.11      1.74 o
   5   3   0        7.72        0.85      3.03 o
   6   3   0       69.37       86.69      7.73 o
   7   3   0        4.55       13.02     10.17 o
   0   4   0      490.46      514.65      8.53 o
   1   4   0      238.41      266.25      4.51 o
   2   4   0     2685.43     2677.74     12.92 o
   3   4   0       20.93       16.94      1.74 o
   4   4   0       38.41       37.26      2.99 o
   5   4   0        6.66       -3.09      4.54 o
   6   4   0       10.24       11.29      5.32 o
   1   5   0      386.17      360.34      5.96 o
   2   5   0      640.98      602.31      6.71 o
   3   5   0        2.21        0.92      2.34 o
   4   5   0      450.78      432.62      8.11 o
   5   5   0       52.64       38.37      4.40 o
   6   5   0      108.87       87.48      5.80 o
   0   6   0      803.24      823.22     15.38 o
   1   6   0      300.43      289.67      6.13 o
   2   6   0     2245.15     2220.88     18.08 o
   3   6   0     1368.15     1330.49     13.55 o
   4   6   0        0.62       -4.79      4.91 o
   5   6   0      403.44      385.18     10.43 o
   1   7   0     1556.53     1616.23     17.82 o
   2   7   0      241.86      252.41      7.25 o
   3   7   0      171.82      176.55      6.01 o
   4   7   0      272.75      285.61     10.21 o
   5   7   0       23.59       24.85      7.55 o
   0   8   0      530.98      562.15     14.67 o
   1   8   0        4.96       -0.72      3.97 o
   2   8   0      110.78       97.94      5.15 o
   3   8   0      970.53      965.06     16.87 o
   4   8   0        3.43        4.85      6.14 o
   1   9   0      227.70      237.07      7.93 o
   2   9   0       51.82       52.25      5.09 o
   3   9   0       73.68       75.86      7.62 o
   0  10   0        8.50       25.05      7.61 o
  -7   1   1       10.14       -3.88      8.16 o
  -6   1   1       63.30       60.02      6.37 o
  -5   1   1       91.17       94.14      3.31 o
  -4   1   1      231.74      220.07      3.05 o
  -3   1   1     1507.93     1508.34      7.25 o
  -2   1   1      129.51      150.32      1.94 o
  -1   1   1     1094.44     1203.55      4.80 o
   1   1   1        3.48        7.49      0.67 o
   2   1   1      145.49      185.42      1.46 o
   3   1   1     2093.31     2168.34      7.55 o
   4   1   1        5.01        8.83      0.88 o
   5   1   1      370.45      382.29      5.08 o
   6   1   1      130.75      112.44      8.57 o
   7   1   1       26.17       12.92      7.95 o
  -7   2   1       70.31       41.21     11.92 o
  -6   2   1     1433.19     1475.07     27.93 o
  -5   2   1      297.08      285.35      5.85 o
  -4   2   1     1599.70     1563.47     10.30 o
  -3   2   1     3323.52     3273.72     14.76 o
  -2   2   1     2215.26     2209.08     14.99 o
  -1   2   1     9160.58     8900.53     29.45 o
   0   2   1     4867.07     5172.49     14.18 o
   1   2   1    27681.70    24681.91     84.19 o
   2   2   1     1066.15     1098.71      5.05 o
   3   2   1      579.02      588.85      3.62 o
   4   2   1     2390.79     2301.04     10.68 o
   5   2   1       19.29       25.48      2.68 o
   6   2   1      130.80      135.32     12.63 o
   7   2   1      321.76      329.59     18.66 o
  -7   3   1       74.77       63.02     11.68 o
  -6   3   1      109.32      118.15      9.24 o
  -5   3   1     1105.72     1081.44     12.27 o
  -4   3   1       76.61       68.98      3.26 o
  -3   3   1     2167.84     2105.31      9.79 o
  -2   3   1     2011.77     1943.71      8.76 o
  -1   3   1     1950.74     2073.96      9.26 o
   0   3   1     3367.08     3528.68     22.86 o
   1   3   1      746.64      767.72      5.50 o
   2   3   1     1527.25     1497.96      8.08 o
   3   3   1     3010.11     2992.01     11.73 o
   4   3   1       68.82       76.73      1.77 o
   5   3   1     1547.43     1543.90     15.74 o
   6   3   1      349.83      343.21     10.13 o
   7   3   1       57.44       70.66     11.49 o
  -6   4   1      221.69      225.16      9.80 o
  -5   4   1       96.91       89.26      4.59 o
  -4   4   1     4390.98     4162.72     28.21 o
  -3   4   1      753.48      722.78      6.15 o
  -2   4   1      339.80      392.35     14.91 o
  -1   4   1    12199.43    12102.67     53.64 o
   0   4   1      351.74      378.78      7.90 o
   1   4   1     1405.96     1398.52     10.66 o
   2   4   1     7516.77     7340.47     23.42 o
   3   4   1     1297.99     1255.73      8.35 o
   4   4   1      899.38      904.07      8.50 o
   5   4   1      253.90      236.85      7.48 o
   6   4   1      761.64      760.55     14.24 o
  -6   5   1       28.95       32.40      5.45 o
  -5   5   1      634.81      651.19     12.74 o
  -4   5   1        4.56        4.10      3.75 o
  -3   5   1      415.56      427.53      6.73 o
  -2   5   1      868.38      837.92      9.17 o
  -1   5   1       50.63       46.94      2.23 o
   0   5   1     3916.19     3919.14     21.12 o
   1   5   1      291.95      299.73      5.56 o
   2   5   1     2259.50     2243.26     14.06 o
   3   5   1      794.38      799.36      9.07 o
   4   5   1       55.86       45.51      3.52 o
   5   5   1      361.43      362.88      9.96 o
   6   5   1      148.37      159.23      7.54 o
  -5   6   1       50.19       45.73      5.07 o
  -4   6   1       62.90       57.06      4.81 o
  -3   6   1      790.75      770.66     10.23 o
  -2   6   1      763.13      745.84     10.11 o
  -1   6   1        6.45        0.60      2.45 o
   0   6   1      264.07      256.35      5.02 o
   1   6   1      447.25      416.96      7.29 o
   2   6   1       24.06       23.57      2.75 o
   3   6   1      385.25      374.67      6.97 o
   4   6   1      421.90      431.51     10.31 o
   5   6   1        6.99       -2.76      5.16 o
  -5   7   1        0.51       11.57      6.05 o
  -4   7   1       38.26       25.57      5.50 o
  -3   7   1        0.34       -1.55      3.12 o
  -2   7   1        1.36       -2.04      3.39 o
  -1   7   1        0.01       -4.95      3.30 o
   0   7   1       89.62       92.14      4.30 o
   1   7   1        0.10       -2.91      3.43 o
   2   7   1       90.75       77.68      4.23 o
   3   7   1       40.19       34.14      3.84 o
   4   7   1       64.30       60.40      6.14 o
   5   7   1       14.70       11.86      5.93 o
  -4   8   1        7.61        8.17      6.07 o
  -3   8   1       92.24       91.62      6.31 o
  -2   8   1      220.71      244.96      7.58 o
  -1   8   1       64.49       58.93      4.61 o
   0   8   1        8.83        3.20      3.86 o
   1   8   1      174.77      184.88      7.02 o
   2   8   1       29.95       21.21      4.23 o
   3   8   1       21.87       13.53      4.36 o
   4   8   1      274.73      261.28     10.80 o
  -3   9   1       87.27      105.85      8.58 o
  -2   9   1       65.50       72.00      5.45 o
  -1   9   1        3.72        1.95      4.49 o
   0   9   1      258.40      296.23      8.58 o
   1   9   1       32.24       31.69      4.74 o
   2   9   1       67.44       62.27      5.42 o
   3   9   1       46.08       65.16      7.68 o
   0  10   1        0.57       -0.28      5.27 o
  -7   0   2      549.14      561.70     45.46 o
  -6   0   2       72.12       48.98      8.11 o
  -5   0   2     6948.78     6878.32     87.88 o
  -4   0   2       53.81       52.51      2.05 o
  -3   0   2     1445.75     1423.28      9.93 o
  -2   0   2    17484.42    15665.19     41.57 o
  -1   0   2     1631.29     1706.73      5.12 o
   1   0   2    16359.87    14903.30     45.95 o
   2   0   2    16488.14    15436.46     60.76 o
   3   0   2     1363.60     1362.74      7.58 o
   4   0   2       15.04       12.15      1.37 o
   5   0   2     3215.98     3261.09     20.18 o
   6   0   2       98.71       98.82      9.90 o
   7   0   2       19.72       30.33     11.49 o
  -7   1   2      112.16      106.33     11.34 o
  -6   1   2      192.74      213.52     10.17 o
  -5   1   2      310.69      318.35      5.21 o
  -4   1   2     2668.69     2637.59     16.19 o
  -3   1   2     4314.13     4314.05     13.67 o
  -2   1   2     1220.04     1309.40      9.40 o
  -1   1   2     4974.58     5007.11     16.86 o
   0   1   2      362.27      400.17      2.22 o
   1   1   2    12563.26    12125.98     28.72 o
   2   1   2     7610.92     7930.14     29.72 o
   3   1   2      208.36      265.72      2.25 o
   4   1   2     2469.95     2411.50     13.05 o
   5   1   2      318.23      335.35      4.44 o
   6   1   2      323.84      329.60     11.69 o
   7   1   2      359.05      378.65     19.55 o
  -7   2   2      450.11      495.39     19.92 o
  -6   2   2      137.19      120.88      8.20 o
  -5   2   2      296.14      298.92      5.81 o
  -4   2   2     1592.68     1523.26      9.94 o
  -3   2   2     2737.88     2700.93     12.40 o
  -2   2   2      966.83      982.41      5.11 o
  -1   2   2     1106.32     1160.92      4.29 o
   0   2   2     8374.29     8343.24     30.56 o
   1   2   2       26.77       30.07      0.84 o
   2   2   2        8.81       18.27      1.18 o
   3   2   2     3359.56     3228.67     16.02 o
   4   2   2      363.25      353.40      4.00 o
   5   2   2      348.28      344.80      6.65 o
   6   2   2      348.84      366.05     11.22 o
   7   2   2      136.10      143.27     13.81 o
  -7   3   2       11.50        0.90      9.96 o
  -6   3   2        6.59        5.06      6.34 o
  -5   3   2        7.89       17.12      3.61 o
  -4   3   2     1576.05     1538.81     13.07 o
  -3   3   2       22.83       22.10      1.11 o
  -2   3   2      173.84      185.55      2.49 o
  -1   3   2      437.04      428.66      3.93 o
   0   3   2      254.67      261.52      3.43 o
   1   3   2     2269.05     2481.55     13.53 o
   2   3   2     2309.55     2519.93     11.81 o
   3   3   2      183.92      189.20      2.98 o
   4   3   2        3.03        4.10      1.15 o
   5   3   2       10.77       12.20      3.14 o
   6   3   2       39.32       41.08      4.09 o
   7   3   2       13.30        3.13      9.66 o
  -6   4   2       13.18       13.29      6.74 o
  -5   4   2      213.82      187.89      6.46 o
  -4   4   2       10.14        8.67      3.53 o
  -3   4   2      694.20      664.38      5.49 o
  -2   4   2        4.98        4.10      1.61 o
  -1   4   2       17.11       13.47      1.57 o
   0   4   2     1308.11     1355.42     10.02 o
   1   4   2      120.01      148.95      3.59 o
   2   4   2      482.36      511.86      6.22 o
   3   4   2      494.28      507.43      6.59 o
   4   4   2       37.21       39.95      3.23 o
   5   4   2        2.33       -1.45      3.66 o
   6   4   2        9.52       15.07      4.17 o
  -6   5   2       81.60       73.17      6.98 o
  -5   5   2       48.02       39.81      4.66 o
  -4   5   2      196.16      180.70      6.74 o
  -3   5   2        4.98        5.97      2.23 o
  -2   5   2      133.38      140.22      3.80 o
  -1   5   2     2240.82     2308.55     14.57 o
   0   5   2       40.09       33.96      2.45 o
   1   5   2       19.51       21.99      2.86 o
   2   5   2      263.97      251.92      4.90 o
   3   5   2      217.42      205.00      4.55 o
   4   5   2      186.98      172.89      4.72 o
   5   5   2      210.87      187.39      6.94 o
   6   5   2       42.56       33.74      6.05 o
  -5   6   2      355.07      340.37     10.09 o
  -4   6   2      301.04      300.03      9.15 o
  -3   6   2      995.47      998.64     11.18 o
  -2   6   2     1346.37     1358.37     14.04 o
  -1   6   2       20.05       15.37      2.53 o
   0   6   2     2475.17     2655.48     22.46 o
   1   6   2      203.10      211.41      5.79 o
   2   6   2      268.62      262.10      6.18 o
   3   6   2     1850.70     1832.18     15.89 o
   4   6   2        0.76        1.61      4.40 o
   5   6   2      333.12      315.26     10.52 o
  -5   7   2        3.22       -3.28      5.91 o
  -4   7   2      349.73      366.71     11.14 o
  -3   7   2      107.40      111.94      4.51 o
  -2   7   2      553.05      565.63     10.04 o
  -1   7   2     1095.09     1100.88     12.95 o
   0   7   2      421.11      436.80      8.33 o
   1   7   2      910.79      904.28     12.59 o
   2   7   2      288.42      288.30      7.29 o
   3   7   2      141.39      127.02      5.27 o
   4   7   2      480.33      515.81     12.72 o
   5   7   2       20.00       13.54      6.62 o
  -4   8   2       11.99        4.76      5.75 o
  -3   8   2       42.50       39.63      5.73 o
  -2   8   2      870.02      881.90     13.29 o
  -1   8   2       65.81       54.49      4.54 o
   0   8   2      248.53      248.64      7.34 o
   1   8   2      274.30      283.95      8.20 o
   2   8   2      344.56      322.85      8.59 o
   3   8   2      152.54      160.26      6.24 o
   4   8   2       80.10       73.41      6.87 o
  -3   9   2       36.68       45.15      7.04 o
  -2   9   2      109.38      104.29      5.74 o
  -1   9   2      302.88      317.68      9.09 o
   0   9   2       27.84       17.77      4.62 o
   1   9   2       45.91       34.91      4.79 o
   2   9   2      106.96      114.41      6.38 o
   3   9   2       23.47       26.75      6.36 o
  -7   1   3        3.81        1.66      8.25 o
  -6   1   3       22.71       19.09      6.38 o
  -5   1   3      437.30      439.26      6.55 o
  -4   1   3       55.76       61.19      1.95 o
  -3   1   3      118.58      124.80      2.42 o
  -2   1   3     4879.21     4961.41     16.57 o
  -1   1   3      151.22      185.67      1.55 o
   0   1   3      319.87      362.38      2.26 o
   1   1   3     2732.00     2791.37     11.40 o
   2   1   3      953.19      947.82      4.65 o
   3   1   3      162.22      150.75      2.08 o
   4   1   3      459.39      464.41      5.32 o
   5   1   3      488.12      477.37      5.60 o
   6   1   3        5.66        8.69      4.84 o
   7   1   3        0.34        8.07      8.45 o
  -7   2   3       38.31       37.62      9.13 o
  -6   2   3      722.33      703.01     18.23 o
  -5   2   3      551.91      548.42      7.51 o
  -4   2   3     4615.29     4555.25     19.62 o
  -3   2   3      896.01      880.51      7.19 o
  -2   2   3      926.11     1009.54      4.42 o
  -1   2   3     8524.12     8541.00     28.09 o
   0   2   3       69.82       72.13      1.28 o
   1   2   3     1832.25     1979.58      9.69 o
   2   2   3     5647.96     5826.10     19.05 o
   3   2   3     1196.95     1218.47      6.42 o
   4   2   3     1034.69     1030.98      6.57 o
   5   2   3      467.47      446.09      6.89 o
   6   2   3      341.36      349.77     10.61 o
   7   2   3      167.92      171.11     14.06 o
  -6   3   3      289.69      264.79     12.88 o
  -5   3   3      848.85      842.06     11.96 o
  -4   3   3      441.17      421.91      6.59 o
  -3   3   3     1855.44     1726.55     11.32 o
  -2   3   3     4236.94     4222.50     11.47 o
  -1   3   3      913.85      941.70      5.53 o
   0   3   3     7386.88     7293.69     36.50 o
   1   3   3     1895.86     1958.24      9.92 o
   2   3   3      391.96      371.88      4.57 o
   3   3   3     3707.62     3558.24     14.85 o
   4   3   3       33.77       36.79      1.88 o
   5   3   3      297.47      302.38      7.40 o
   6   3   3      270.79      274.70      7.98 o
  -6   4   3     1077.09     1082.69     24.56 o
  -5   4   3        1.74        1.88      3.75 o
  -4   4   3      468.18      454.07      8.47 o
  -3   4   3     3773.69     3671.67     18.98 o
  -2   4   3     1924.39     1940.65     14.08 o
  -1   4   3     2880.72     2969.40     13.92 o
   0   4   3     1378.28     1372.39     11.04 o
   1   4   3     6134.30     6119.10     24.04 o
   2   4   3      867.36      897.21      7.80 o
   3   4   3       37.18       34.78      2.28 o
   4   4   3     3332.62     3279.52     23.03 o
   5   4   3       98.04       90.64      5.14 o
   6   4   3      137.53      138.41      6.62 o
  -6   5   3        0.78        2.64      7.59 o
  -5   5   3      825.01      846.19     14.83 o
  -4   5   3      299.64      295.28      8.30 o
  -3   5   3     1566.17     1541.11     12.46 o
  -2   5   3     1659.07     1621.52     12.57 o
  -1   5   3       44.48       42.15      2.23 o
   0   5   3     1404.24     1385.71     11.08 o
   1   5   3     1078.38     1095.40     10.91 o
   2   5   3      419.67      398.48      6.16 o
   3   5   3     1076.78     1116.24     11.70 o
   4   5   3       23.89       23.76      2.97 o
   5   5   3       86.86       93.71      5.41 o
   6   5   3       42.97       51.32      5.71 o
  -5   6   3       41.51       34.04      5.05 o
  -4   6   3       76.77       72.97      5.03 o
  -3   6   3        3.41       -3.10      2.75 o
  -2   6   3      194.68      183.01      4.79 o
  -1   6   3     1117.76     1099.29     13.44 o
   0   6   3       21.87       26.51      3.33 o
   1   6   3       31.03       33.25      3.00 o
   2   6   3      599.76      595.66      9.04 o
   3   6   3      196.92      186.58      5.57 o
   4   6   3       65.32       59.60      5.49 o
   5   6   3      110.78      123.90      7.74 o
  -5   7   3       46.98       40.04      5.96 o
  -4   7   3        7.48        4.40      5.54 o
  -3   7   3        3.42        3.92      3.76 o
  -2   7   3      312.34      300.06      7.37 o
  -1   7   3        8.68       -0.95      3.40 o
   0   7   3       16.80       15.78      3.39 o
   1   7   3       18.07       12.35      3.35 o
   2   7   3        1.56       -5.40      3.67 o
   3   7   3        3.27        3.25      3.51 o
   4   7   3       71.69       52.97      6.27 o
   5   7   3        3.99        2.72      6.03 o
  -4   8   3      114.23      132.74      8.58 o
  -3   8   3       80.73       65.21      6.34 o
  -2   8   3        1.01       -4.53      4.05 o
  -1   8   3      405.97      441.22      9.62 o
   0   8   3        4.85        4.69      3.70 o
   1   8   3       22.47       12.70      4.08 o
   2   8   3      131.81      140.01      5.98 o
   3   8   3        4.79        6.24      4.32 o
   4   8   3       33.81       14.63      7.01 o
  -3   9   3       40.13       35.23      7.13 o
  -2   9   3       63.24       61.34      5.12 o
  -1   9   3       83.43       79.02      5.65 o
   0   9   3       63.34       65.48      5.47 o
   1   9   3      112.07      115.17      5.93 o
   2   9   3       71.92       66.99      5.41 o
   3   9   3       16.74       10.42      5.99 o
  -7   0   4      857.36      896.33     41.16 o
  -6   0   4        0.63        2.62      8.52 o
  -5   0   4     1101.90     1117.29     22.62 o
  -4   0   4     2965.59     2810.30     23.60 o
  -3   0   4    11232.68    11350.05     32.69 o
  -2   0   4     7537.60     7841.85     29.38 o
  -1   0   4      220.09      256.59      3.42 o
   0   0   4    19998.22    18811.73     98.96 o
   1   0   4     1472.02     1661.79     13.47 o
   2   0   4      278.03      310.63      4.30 o
   3   0   4     9457.03     9355.53     34.83 o
   4   0   4       41.89       49.29      2.90 o
   5   0   4      277.77      289.94      6.69 o
   6   0   4     1292.09     1319.77     31.36 o
   7   0   4        6.62       14.27     10.33 o
  -7   1   4      280.89      288.20     15.22 o
  -6   1   4      919.62      884.46     23.88 o
  -5   1   4       96.26      100.27      3.55 o
  -4   1   4     1860.45     1797.76     12.01 o
  -3   1   4     1956.48     1782.90     12.04 o
  -2   1   4      370.29      449.05      2.78 o
  -1   1   4     8103.60     8111.75     21.77 o
   0   1   4     2250.65     2348.04     10.49 o
   1   1   4     1339.57     1455.81      9.10 o
   2   1   4     4533.14     4673.81     26.11 o
   3   1   4      113.16      107.69      2.34 o
   4   1   4     1337.51     1303.69      8.14 o
   5   1   4      264.84      275.12      4.59 o
   6   1   4      327.44      341.45     12.24 o
   7   1   4       92.96      118.16     10.98 o
  -7   2   4      151.24      166.67     12.44 o
  -6   2   4       81.80       71.00      7.21 o
  -5   2   4      851.92      857.51      9.83 o
  -4   2   4        5.73        4.40      2.44 o
  -3   2   4      425.63      408.53      5.13 o
  -2   2   4     7693.20     7817.46     19.14 o
  -1   2   4      178.48      178.95      2.12 o
   0   2   4     2096.58     2276.30     12.68 o
   1   2   4     3867.75     3939.80     14.48 o
   2   2   4     1854.24     1898.97      8.61 o
   3   2   4     1135.71     1182.41      7.19 o
   4   2   4      724.02      734.84      6.31 o
   5   2   4      689.00      688.61      7.75 o
   6   2   4      177.87      178.21      6.31 o
   7   2   4        7.62       10.68      8.62 o
  -6   3   4      259.75      274.99     12.40 o
  -5   3   4       21.11       19.05      3.60 o
  -4   3   4       16.28       13.62      2.34 o
  -3   3   4     1540.02     1473.61     12.04 o
  -2   3   4      827.09      844.15      5.27 o
  -1   3   4      207.58      264.93      2.93 o
   0   3   4      650.33      663.77      5.84 o
   1   3   4      380.42      403.76      4.89 o
   2   3   4       36.01       36.95      2.07 o
   3   3   4       77.79       83.00      2.41 o
   4   3   4      174.06      197.84      4.23 o
   5   3   4       46.67       38.94      3.48 o
   6   3   4       12.32        6.92      3.61 o
  -6   4   4        6.13       -5.46      6.23 o
  -5   4   4      354.94      324.14      8.81 o
  -4   4   4      276.04      264.58      7.60 o
  -3   4   4       64.20       59.66      1.73 o
  -2   4   4      277.67      293.61      4.08 o
  -1   4   4      467.69      481.82      5.29 o
   0   4   4       46.91       45.17      2.31 o
   1   4   4       68.17       63.51      2.32 o
   2   4   4       25.87       18.51      2.69 o
   3   4   4        1.04        0.00      2.01 o
   4   4   4        5.02        4.28      2.31 o
   5   4   4        3.98        7.71      4.51 o
   6   4   4        8.70       10.17      4.38 o
  -6   5   4      263.10      257.83     13.97 o
  -5   5   4      142.90      134.84      6.34 o
  -4   5   4       58.53       41.11      4.26 o
  -3   5   4      461.19      444.34      6.40 o
  -2   5   4      592.12      585.35      7.40 o
  -1   5   4      167.74      154.70      3.87 o
   0   5   4     1234.29     1252.23     11.58 o
   1   5   4     1252.08     1250.67     11.21 o
   2   5   4      290.37      265.87      4.85 o
   3   5   4       15.97       14.54      2.53 o
   4   5   4      783.31      746.38     10.17 o
   5   5   4        1.52       -4.38      4.25 o
   6   5   4        0.57        1.44      5.45 o
  -5   6   4      647.78      642.79     13.77 o
  -4   6   4      342.48      319.79     10.11 o
  -3   6   4       92.03       89.49      3.68 o
  -2   6   4     1839.29     1897.09     26.58 o
  -1   6   4        2.46       -0.78      2.82 o
   0   6   4     1715.46     1722.40     17.04 o
   1   6   4      895.85      917.19     11.17 o
   2   6   4      231.22      219.86      5.91 o
   3   6   4      510.34      512.54      8.98 o
   4   6   4      208.21      189.67      5.85 o
   5   6   4      263.57      240.83      9.61 o
  -5   7   4       88.76       74.72      6.82 o
  -4   7   4      624.83      666.65     15.11 o
  -3   7   4      250.36      246.59      8.69 o
  -2   7   4      107.76       93.11      4.46 o
  -1   7   4     1335.51     1338.52     15.32 o
   0   7   4       37.37       34.11      3.60 o
   1   7   4      136.00      128.72      5.08 o
   2   7   4      745.85      769.68     12.10 o
   3   7   4       95.05       90.19      4.75 o
   4   7   4      165.97      159.04      7.89 o
   5   7   4       93.80       88.63      7.27 o
  -4   8   4      145.33      159.97      9.66 o
  -3   8   4       93.73       77.46      7.37 o
  -2   8   4      160.40      149.93      6.12 o
  -1   8   4      111.82      113.89      5.27 o
   0   8   4      728.47      765.64     13.46 o
   1   8   4      313.68      327.57      8.49 o
   2   8   4       11.16       11.31      4.09 o
   3   8   4      574.30      599.41     12.06 o
   4   8   4        1.28        5.01      6.00 o
  -2   9   4        8.79        4.67      4.93 o
  -1   9   4      278.22      272.32      8.42 o
   0   9   4       26.28       29.15      4.60 o
   1   9   4       46.16       46.15      4.81 o
   2   9   4        7.14        4.97      4.94 o
  -7   1   5      304.31      325.27     19.24 o
  -6   1   5      155.52      150.56     10.96 o
  -5   1   5       29.33       29.95      3.74 o
  -4   1   5      707.19      687.19      6.56 o
  -3   1   5     1017.05      971.01      4.96 o
  -2   1   5       24.83       38.63      0.99 o
  -1   1   5     2599.73     2773.71     10.93 o
   0   1   5     6273.18     6559.12     30.50 o
   1   1   5       14.35       19.93      1.04 o
   2   1   5      107.54      109.48      2.04 o
   3   1   5     1991.09     1975.58     10.00 o
   4   1   5       35.41       36.01      1.86 o
   5   1   5       26.86       24.90      2.14 o
   6   1   5      246.05      251.89      8.31 o
   7   1   5       75.24       86.25      9.04 o
  -6   2   5      747.73      693.98     18.64 o
  -5   2   5      147.24      158.20      4.63 o
  -4   2   5      968.61      964.45     10.71 o
  -3   2   5     4440.00     4396.28     20.30 o
  -2   2   5     1209.83     1349.60      6.34 o
  -1   2   5     4310.98     4598.20     25.10 o
   0   2   5     2372.71     2459.30     11.55 o
   1   2   5     1641.34     1651.63      8.00 o
   2   2   5     1924.44     1944.22      8.97 o
   3   2   5      142.79      152.19      2.78 o
   4   2   5     1079.15     1045.50      8.28 o
   5   2   5      195.67      184.79      4.54 o
   6   2   5        7.78        6.36      3.35 o
  -6   3   5        7.92        5.37      6.26 o
  -5   3   5     1720.84     1717.00     17.45 o
  -4   3   5      287.40      282.18      6.48 o
  -3   3   5      210.71      201.80      2.59 o
  -2   3   5     4130.30     3908.77     15.12 o
  -1   3   5       56.65       70.96      2.07 o
   0   3   5     2067.86     2076.55     10.86 o
   1   3   5     4300.58     4125.45     19.97 o
   2   3   5     1157.19     1155.07      8.28 o
   3   3   5     1758.49     1692.91     11.74 o
   4   3   5      286.26      283.39      5.30 o
   5   3   5      953.82      951.89     12.05 o
   6   3   5      139.99      129.19      6.55 o
  -6   4   5      583.44      577.91     18.38 o
  -5   4   5      334.49      339.80      8.71 o
  -4   4   5     1602.98     1595.44     16.17 o
  -3   4   5     1559.17     1590.20      9.24 o
  -2   4   5       75.26       75.75      2.45 o
  -1   4   5     8476.77     8645.46     42.37 o
   0   4   5     1434.30     1470.01     11.89 o
   1   4   5      604.78      596.68      6.62 o
   2   4   5     3486.17     3494.89     16.76 o
   3   4   5        1.33        2.01      2.04 o
   4   4   5      477.91      462.70      7.30 o
   5   4   5      775.88      749.51     13.19 o
   6   4   5       78.53       89.10      5.77 o
  -6   5   5        8.27       11.96      7.51 o
  -5   5   5      400.03      419.68     11.06 o
  -4   5   5      499.17      502.83     11.12 o
  -3   5   5      193.58      185.45      4.29 o
  -2   5   5     1125.34     1098.18      9.66 o
  -1   5   5       43.70       48.99      2.56 o
   0   5   5      823.10      814.77     10.17 o
   1   5   5      736.98      742.11      9.42 o
   2   5   5      149.75      150.43      3.99 o
   3   5   5      743.06      753.13      9.05 o
   4   5   5       11.22       17.81      3.26 o
   5   5   5      152.08      158.62      7.69 o
   6   5   5      103.12      117.57      7.37 o
  -5   6   5        1.03       -0.96      5.33 o
  -4   6   5       24.71       22.53      4.99 o
  -3   6   5      388.76      386.22      7.40 o
  -2   6   5       44.43       32.34      2.77 o
  -1   6   5      235.39      228.27      5.45 o
   0   6   5      988.20      976.59     12.06 o
   1   6   5      115.34      104.19      4.18 o
   2   6   5      153.91      148.96      4.79 o
   3   6   5       79.04       74.08      4.54 o
   4   6   5      263.17      267.34      7.29 o
   5   6   5       19.82       17.13      5.60 o
  -4   7   5      114.89      119.87      7.94 o
  -3   7   5        8.43        7.17      5.02 o
  -2   7   5       24.29       13.74      3.47 o
  -1   7   5       82.52       69.83      3.93 o
   0   7   5      174.25      172.83      5.63 o
   1   7   5       44.00       38.43      3.73 o
   2   7   5        8.65        8.19      3.74 o
   3   7   5        1.96        7.05      3.83 o
   4   7   5        5.75        2.06      5.74 o
  -3   8   5       94.46       86.99      7.59 o
  -2   8   5        1.01        1.55      3.86 o
  -1   8   5       66.40       64.84      4.45 o
   0   8   5       16.87       18.09      3.88 o
   1   8   5      238.54      232.70      7.40 o
   2   8   5       31.63       24.88      4.34 o
   3   8   5        3.84        2.59      4.51 o
  -2   9   5       63.95       69.83      6.26 o
  -1   9   5       17.81       19.44      4.88 o
   0   9   5      179.27      198.46      7.98 o
   1   9   5        3.52       -2.69      4.84 o
   2   9   5        0.25       -0.65      5.30 o
  -6   0   6       62.12       65.49     14.64 o
  -5   0   6     2146.20     2182.40     57.78 o
  -4   0   6     1954.86     2078.88     15.51 o
  -3   0   6      169.57      172.12      3.18 o
  -2   0   6     9261.06     9477.21     44.30 o
  -1   0   6      417.90      398.90      4.67 o
   0   0   6      718.88      631.61      7.36 o
   1   0   6     7139.42     7162.06     23.32 o
   2   0   6        9.31        9.78      1.26 o
   3   0   6     2035.06     2028.61     14.85 o
   4   0   6      516.48      514.19      8.29 o
   5   0   6      596.23      627.14     10.42 o
   6   0   6      251.26      243.63     14.92 o
  -6   1   6      966.45      964.01     30.47 o
  -5   1   6       94.24      114.22      6.55 o
  -4   1   6      803.18      767.11      6.36 o
  -3   1   6     3272.91     3130.07     11.18 o
  -2   1   6      463.51      486.89      3.66 o
  -1   1   6     4532.25     4444.96     19.66 o
   0   1   6     2040.92     1986.61      8.84 o
   1   1   6     6401.36     6567.74     21.60 o
   2   1   6     3789.61     3744.62     16.30 o
   3   1   6      294.88      284.97      4.17 o
   4   1   6     1186.19     1183.69      8.95 o
   5   1   6      278.35      288.19      5.35 o
   6   1   6       76.04       89.38      5.64 o
  -6   2   6        6.33       19.23      6.53 o
  -5   2   6      446.02      480.23      9.71 o
  -4   2   6     1269.05     1265.54     12.66 o
  -3   2   6      204.62      201.28      2.60 o
  -2   2   6     1626.30     1639.33      7.33 o
  -1   2   6     2067.08     2191.95      9.83 o
   0   2   6     1719.16     1724.08      9.40 o
   1   2   6     1149.18     1140.22      7.26 o
   2   2   6       23.23       28.84      1.58 o
   3   2   6      843.17      826.85      6.82 o
   4   2   6       40.09       40.90      2.47 o
   5   2   6       76.71       79.76      3.29 o
   6   2   6      229.47      227.27      7.23 o
  -6   3   6       18.22       11.45      8.27 o
  -5   3   6      249.00      261.42      7.45 o
  -4   3   6      391.09      390.31      8.00 o
  -3   3   6       29.48       31.68      1.45 o
  -2   3   6      154.76      147.55      3.10 o
  -1   3   6     1123.50     1097.33      8.31 o
   0   3   6      686.62      738.27      6.55 o
   1   3   6      176.93      173.19      3.37 o
   2   3   6     2055.01     2068.36     11.98 o
   3   3   6       12.47       17.48      2.41 o
   4   3   6       10.20       10.43      2.49 o
   5   3   6       66.28       73.19      3.88 o
   6   3   6       44.94       47.99      4.83 o
  -6   4   6       39.88       41.90      8.78 o
  -5   4   6       17.71       12.16      4.28 o
  -4   4   6       23.44       20.06      3.23 o
  -3   4   6      116.54      114.19      3.08 o
  -2   4   6       24.52       28.42      1.97 o
  -1   4   6       21.92       21.00      1.84 o
   0   4   6      152.32      152.54      3.45 o
   1   4   6       84.14       88.24      2.98 o
   2   4   6        0.26        3.94      1.93 o
   3   4   6      243.62      239.30      5.12 o
   4   4   6       11.69       10.25      2.58 o
   5   4   6        2.72        3.26      5.06 o
   6   4   6        6.86        7.16      4.80 o
  -5   5   6      222.99      220.78      8.92 o
  -4   5   6      852.30      857.72     14.30 o
  -3   5   6       70.11       73.22      3.06 o
  -2   5   6       52.30       46.07      2.53 o
  -1   5   6     2335.64     2343.58     22.33 o
   0   5   6       28.12       24.64      2.64 o
   1   5   6       42.30       39.77      2.63 o
   2   5   6      821.32      794.82      9.23 o
   3   5   6      212.69      202.15      5.22 o
   4   5   6       60.58       50.68      3.81 o
   5   5   6      224.80      218.63      8.61 o
  -5   6   6      424.79      427.59     13.53 o
  -4   6   6      315.51      335.61     10.68 o
  -3   6   6       65.79       60.16      4.14 o
  -2   6   6      873.93      909.13     12.68 o
  -1   6   6      294.23      303.65      6.68 o
   0   6   6     1223.41     1233.00     20.55 o
   1   6   6      960.25     1004.46     13.49 o
   2   6   6       43.66       34.66      3.56 o
   3   6   6      589.29      563.98      9.57 o
   4   6   6       94.40       90.59      4.82 o
   5   6   6       48.37       40.58      6.19 o
  -4   7   6      102.87       88.66      7.56 o
  -3   7   6      763.58      807.64     16.37 o
  -2   7   6      197.09      200.24      6.12 o
  -1   7   6      403.54      401.45      8.91 o
   0   7   6      503.75      533.79      9.91 o
   1   7   6      270.28      256.60      7.08 o
   2   7   6      200.89      193.23      6.48 o
   3   7   6       22.48       22.13      4.26 o
   4   7   6      411.75      444.77     11.97 o
  -3   8   6        5.54        4.96      6.13 o
  -2   8   6      472.41      476.69     11.47 o
  -1   8   6       15.73       15.34      3.84 o
   0   8   6      203.06      213.84      6.88 o
   1   8   6      379.02      397.31      9.43 o
   2   8   6        4.11        6.30      4.34 o
   3   8   6      122.57      133.89      6.29 o
  -1   9   6      135.81      153.25      6.84 o
   0   9   6      131.96      134.37      6.53 o
   1   9   6       23.76       12.29      4.95 o
  -6   1   7      203.28      211.57     13.98 o
  -5   1   7     1054.86     1052.40     18.68 o
  -4   1   7        8.91       14.11      1.78 o
  -3   1   7      250.19      259.55      3.13 o
  -2   1   7     3982.82     3900.08     13.30 o
  -1   1   7      174.07      162.07      2.55 o
   0   1   7       63.87      107.48      6.42 o
   1   1   7     3575.66     3524.34     14.22 o
   2   1   7     1743.98     1775.72      9.95 o
   3   1   7       35.58       40.72      1.97 o
   4   1   7      309.19      309.84      4.95 o
   5   1   7      144.10      141.09      4.09 o
   6   1   7        2.43        7.42      3.29 o
  -6   2   7      531.89      547.81     20.88 o
  -5   2   7      241.45      250.98      9.49 o
  -4   2   7      527.02      555.55      9.11 o
  -3   2   7     1686.44     1736.18      7.93 o
  -2   2   7       14.67       17.94      1.44 o
  -1   2   7     1309.74     1299.24      8.20 o
   0   2   7      657.22      627.86      5.76 o
   1   2   7        5.16        8.12      1.35 o
   2   2   7     2513.86     2462.74     12.19 o
   3   2   7      368.65      348.91      4.65 o
   4   2   7      816.91      800.29      8.12 o
   5   2   7      382.87      370.82      6.58 o
   6   2   7       44.17       52.18      4.67 o
  -6   3   7        9.58        7.30      8.31 o
  -5   3   7      498.05      526.97     11.29 o
  -4   3   7     2049.67     2085.40     18.60 o
  -3   3   7      850.21      811.82      7.64 o
  -2   3   7     2755.83     2718.63     16.23 o
  -1   3   7     1362.45     1286.13      9.06 o
   0   3   7     5352.58     5233.21     23.17 o
   1   3   7     1401.92     1383.76     10.13 o
   2   3   7        0.08        4.62      2.34 o
   3   3   7     1614.48     1602.20     12.16 o
   4   3   7       38.68       32.85      2.85 o
   5   3   7       18.15       20.05      3.05 o
   6   3   7      251.44      256.05      8.70 o
  -6   4   7      576.28      589.69     20.99 o
  -5   4   7      333.51      339.01      9.52 o
  -4   4   7      411.47      434.06      9.71 o
  -3   4   7     1875.74     1895.10     17.72 o
  -2   4   7      123.57      137.54      3.65 o
  -1   4   7     1249.16     1222.51      9.99 o
   0   4   7     1838.00     1850.75     11.68 o
   1   4   7      710.55      676.91      7.63 o
   2   4   7     1830.01     1755.01     14.51 o
   3   4   7       96.43       93.17      3.59 o
   4   4   7      546.25      541.10      8.37 o
   5   4   7      284.48      285.58      8.04 o
   6   4   7        8.87       12.66      5.44 o
  -5   5   7      286.94      309.50     10.89 o
  -4   5   7      518.07      531.16     11.92 o
  -3   5   7      119.57      113.85      3.67 o
  -2   5   7     1181.85     1130.51     11.52 o
  -1   5   7      136.32      134.67      3.98 o
   0   5   7      522.26      521.75      7.64 o
   1   5   7      918.86      918.17     10.04 o
   2   5   7      141.61      138.92      4.32 o
   3   5   7      569.51      562.99      8.64 o
   4   5   7      159.80      164.27      5.47 o
   5   5   7       64.53       61.93      5.40 o
  -5   6   7      118.23      111.60      8.70 o
  -4   6   7       16.49       16.08      5.37 o
  -3   6   7      271.67      279.36      9.78 o
  -2   6   7      138.59      132.16      4.79 o
  -1   6   7      251.70      237.30      6.06 o
   0   6   7       52.92       45.39      3.54 o
   1   6   7      149.84      149.44      5.54 o
   2   6   7      145.73      137.84      5.08 o
   3   6   7        6.96        5.62      3.25 o
   4   6   7        8.94        9.87      4.02 o
   5   6   7       24.42       26.12      5.82 o
  -4   7   7       11.44       10.66      6.41 o
  -3   7   7       63.03       63.39      6.49 o
  -2   7   7       17.26       16.25      3.42 o
  -1   7   7        0.53       -0.67      3.58 o
   0   7   7       96.11      104.64      4.78 o
   1   7   7      319.27      308.25      7.44 o
   2   7   7        5.42        4.87      4.08 o
   3   7   7        5.77        2.30      4.09 o
   4   7   7       47.07       50.05      5.75 o
  -3   8   7        5.76        7.11      6.15 o
  -2   8   7        0.12       -0.87      4.08 o
  -1   8   7      113.14      126.53      5.71 o
   0   8   7      154.94      172.96      6.65 o
   1   8   7        7.74        9.89      3.93 o
   2   8   7       96.16       93.69      5.64 o
   3   8   7        0.83        7.48      4.48 o
  -1   9   7       28.03       30.59      4.98 o
   0   9   7        1.62        8.94      4.75 o
   1   9   7       60.00       74.53      5.91 o
  -6   0   8      171.52      158.45     17.12 o
  -5   0   8      576.88      649.66     23.67 o
  -4   0   8     1040.64     1098.90     13.35 o
  -3   0   8      247.22      248.13      5.68 o
  -2   0   8     5476.62     5413.49     41.13 o
  -1   0   8     1052.85      997.07     10.88 o
   0   0   8      508.12      471.97      7.32 o
   1   0   8     2001.05     1828.24     16.94 o
   2   0   8      100.63      112.69      3.64 o
   3   0   8     3214.69     3268.26     21.68 o
   4   0   8     2520.23     2475.29     20.30 o
   5   0   8      131.66      134.64      6.10 o
   6   0   8      343.42      353.71     13.70 o
  -6   1   8      620.97      594.27     23.90 o
  -5   1   8      941.69      939.29     19.78 o
  -4   1   8      876.14      874.15      9.93 o
  -3   1   8     2319.94     2278.01     12.22 o
  -2   1   8      800.26      803.89      6.89 o
  -1   1   8     4035.40     3998.81     15.67 o
   0   1   8     1994.68     2013.99     10.92 o
   1   1   8      281.52      313.07      4.24 o
   2   1   8     2633.15     2690.63     11.84 o
   3   1   8       25.59       31.11      2.23 o
   4   1   8       60.75       64.10      2.76 o
   5   1   8       80.45       85.22      3.60 o
   6   1   8       20.47       23.59      3.90 o
  -6   2   8      118.47      139.88     14.93 o
  -5   2   8      146.95      165.09      8.57 o
  -4   2   8      375.64      407.10      8.13 o
  -3   2   8      204.59      210.91      3.91 o
  -2   2   8     1661.78     1671.05     10.21 o
  -1   2   8      936.20      935.04      7.96 o
   0   2   8      300.36      263.40      4.21 o
   1   2   8      871.10      862.38      7.45 o
   2   2   8       91.04       96.77      2.72 o
   3   2   8     1504.44     1477.76     10.98 o
   4   2   8      530.23      531.62      6.92 o
   5   2   8        0.78        4.17      2.66 o
   6   2   8       79.43       81.76      5.21 o
  -6   3   8      240.95      286.11     18.44 o
  -5   3   8       10.29       12.79      5.08 o
  -4   3   8      224.71      236.78      6.98 o
  -3   3   8     1056.49     1037.94      9.00 o
  -2   3   8      115.76      119.04      3.28 o
  -1   3   8      179.48      178.56      3.53 o
   0   3   8      701.22      675.82      6.52 o
   1   3   8       33.72       40.66      2.57 o
   2   3   8      138.63      115.92      3.69 o
   3   3   8      947.56      934.86      9.86 o
   4   3   8      150.76      153.22      4.27 o
   5   3   8        2.82        4.55      3.11 o
   6   3   8        1.69        3.91      4.33 o
  -5   4   8      108.91      113.40      6.27 o
  -4   4   8       79.85       71.09      4.73 o
  -3   4   8        4.75        5.48      2.07 o
  -2   4   8       16.45       16.33      2.36 o
  -1   4   8       48.98       47.22      2.51 o
   0   4   8       18.04       19.52      2.26 o
   1   4   8      107.86      104.17      3.58 o
   2   4   8      538.90      537.66      7.60 o
   3   4   8        1.93        4.40      2.82 o
   4   4   8       32.95       26.84      3.20 o
   5   4   8       96.45       88.19      5.52 o
  -5   5   8       42.14       50.05      5.75 o
  -4   5   8        2.16        5.18      4.33 o
  -3   5   8     1225.95     1231.35     13.16 o
  -2   5   8      237.15      228.57      5.34 o
  -1   5   8      149.34      144.82      4.31 o
   0   5   8      888.01      901.07     10.04 o
   1   5   8     1251.09     1233.51     12.38 o
   2   5   8       14.96       12.80      3.18 o
   3   5   8       23.24       24.17      3.31 o
   4   5   8      301.02      289.91      7.25 o
   5   5   8        3.17       -1.16      5.14 o
  -4   6   8      562.34      612.04     15.21 o
  -3   6   8       24.21       26.85      5.20 o
  -2   6   8      371.89      384.18      7.57 o
  -1   6   8      204.66      212.57      5.85 o
   0   6   8      407.26      408.25      7.75 o
   1   6   8     1277.11     1280.03     13.64 o
   2   6   8       54.92       50.41      3.84 o
   3   6   8      200.99      200.14      6.29 o
   4   6   8       44.00       34.30      4.24 o
  -3   7   8      266.44      296.13     11.65 o
  -2   7   8       93.12       96.87      4.79 o
  -1   7   8      782.79      789.28     14.33 o
   0   7   8       29.08       28.23      3.65 o
   1   7   8        3.00        2.43      3.83 o
   2   7   8      438.07      450.87      9.63 o
   3   7   8       14.77       13.27      4.17 o
  -2   8   8      267.98      297.32      9.80 o
  -1   8   8       77.35       82.57      5.04 o
   0   8   8      280.84      285.82      8.40 o
   1   8   8      436.48      473.28     10.52 o
   2   8   8        0.05        0.34      4.84 o
  -6   1   9       13.99        7.79     11.36 o
  -5   1   9        1.98        5.10      5.63 o
  -4   1   9     1264.63     1279.34     14.97 o
  -3   1   9      933.68      905.06      8.82 o
  -2   1   9       12.06       13.60      1.78 o
  -1   1   9     1361.88     1315.50     10.94 o
   0   1   9     1432.09     1417.58     10.48 o
   1   1   9       17.48       18.95      1.74 o
   2   1   9       98.91      106.21      2.70 o
   3   1   9     1169.49     1176.44      9.77 o
   4   1   9      200.57      213.19      4.77 o
   5   1   9       22.63       20.67      2.81 o
   6   1   9       33.23       31.56      4.32 o
  -6   2   9      184.61      194.92     20.43 o
  -5   2   9      335.72      327.92     14.20 o
  -4   2   9      155.55      180.26      6.38 o
  -3   2   9     1270.40     1282.96     10.10 o
  -2   2   9      504.05      488.24      6.37 o
  -1   2   9     2063.06     2036.38     12.31 o
   0   2   9     1054.69     1046.07      8.17 o
   1   2   9       12.34       14.26      1.82 o
   2   2   9      918.19      873.17      7.95 o
   3   2   9      800.85      754.66      8.11 o
   4   2   9       76.89       84.65      3.33 o
   5   2   9      706.51      698.96      9.62 o
   6   2   9        2.48        4.95      4.14 o
  -5   3   9      871.44      829.25     27.14 o
  -4   3   9      508.00      504.66     10.45 o
  -3   3   9       10.35       15.21      2.30 o
  -2   3   9     3015.74     2913.78     15.35 o
  -1   3   9      205.78      211.00      3.85 o
   0   3   9      255.66      254.18      4.71 o
   1   3   9     2433.07     2382.52     14.66 o
   2   3   9      332.94      333.59      5.88 o
   3   3   9      496.95      474.68      7.43 o
   4   3   9      140.77      135.07      4.44 o
   5   3   9      130.78      141.17      5.06 o
  -5   4   9      330.43      345.52     12.90 o
  -4   4   9      135.24      135.97      6.31 o
  -3   4   9     2080.87     2157.58     19.48 o
  -2   4   9       46.09       50.24      2.85 o
  -1   4   9      811.46      793.49      8.68 o
   0   4   9     2370.25     2331.58     20.97 o
   1   4   9       29.44       26.95      2.71 o
   2   4   9     1273.65     1242.26     12.37 o
   3   4   9      433.83      429.99      7.76 o
   4   4   9      192.17      204.67      5.91 o
   5   4   9      188.82      179.15      6.94 o
  -5   5   9       50.96       70.78      7.84 o
  -4   5   9      300.18      299.45      9.84 o
  -3   5   9       41.85       39.05      4.63 o
  -2   5   9      741.91      728.77      9.37 o
  -1   5   9      326.95      319.40      6.43 o
   0   5   9      139.59      130.58      4.29 o
   1   5   9      220.92      215.96      5.41 o
   2   5   9        7.22       10.73      3.00 o
   3   5   9      132.75      135.79      5.14 o
   4   5   9      254.53      242.61      6.87 o
  -4   6   9       66.39       71.17      7.82 o
  -3   6   9      131.08      142.60      7.58 o
  -2   6   9       65.31       57.49      4.00 o
  -1   6   9      191.58      189.78      5.54 o
   0   6   9      262.93      245.27      6.29 o
   1   6   9        0.01        2.17      3.26 o
   2   6   9      321.47      323.07      7.78 o
   3   6   9        0.69        1.00      3.62 o
   4   6   9        3.49        2.54      4.10 o
  -3   7   9        0.32       14.33      6.61 o
  -2   7   9       51.49       44.62      4.01 o
  -1   7   9       94.25       88.27      4.64 o
   0   7   9       10.30        6.10      4.05 o
   1   7   9       46.36       39.21      4.37 o
   2   7   9       77.10       75.71      4.67 o
   3   7   9       18.83       18.45      4.28 o
  -2   8   9        0.81        7.80      6.56 o
  -1   8   9        7.22       11.72      4.28 o
   0   8   9       19.00       20.21      4.49 o
   1   8   9        0.72        3.40      4.60 o
  -5   0  10      107.74       89.62     17.66 o
  -4   0  10     2057.60     2165.26     31.24 o
  -3   0  10      109.31      111.10      5.40 o
  -2   0  10     1352.06     1320.02     14.79 o
  -1   0  10     5535.74     5335.19     28.08 o
   0   0  10      839.55      837.49     10.77 o
   1   0  10     1375.68     1425.15     13.99 o
   2   0  10      564.65      530.54      9.46 o
   3   0  10      553.82      560.78     10.68 o
   4   0  10      618.48      604.20     11.98 o
   5   0  10       38.19       32.73      4.41 o
  -5   1  10      680.09      650.14     25.42 o
  -4   1  10       33.19       36.45      3.83 o
  -3   1  10     1490.22     1465.82     12.16 o
  -2   1  10      273.34      273.90      5.28 o
  -1   1  10     1629.32     1590.27     11.38 o
   0   1  10     2286.88     2221.08     13.01 o
   1   1  10       54.33       58.65      3.04 o
   2   1  10      711.80      695.43      7.30 o
   3   1  10       57.90       56.06      2.73 o
   4   1  10      815.50      836.76      9.38 o
   5   1  10      196.17      196.12      5.38 o
  -5   2  10      269.89      258.70     12.60 o
  -4   2  10      538.31      560.70     11.41 o
  -3   2  10      159.62      166.56      4.44 o
  -2   2  10     1402.03     1380.18     11.53 o
  -1   2  10      476.26      489.76      6.40 o
   0   2  10       42.12       42.69      2.98 o
   1   2  10     1182.29     1130.11      9.29 o
   2   2  10       34.60       35.48      2.45 o
   3   2  10       99.71      107.94      3.63 o
   4   2  10      277.90      277.72      5.82 o
   5   2  10        2.04        8.69      3.18 o
  -5   3  10      206.13      219.03     13.11 o
  -4   3  10        2.20       -4.87      4.26 o
  -3   3  10      329.20      334.26      6.06 o
  -2   3  10      408.09      387.40      6.23 o
  -1   3  10     1073.49     1005.32      9.42 o
   0   3  10       49.48       54.98      2.76 o
   1   3  10      215.72      212.52      4.79 o
   2   3  10       84.06       84.31      3.39 o
   3   3  10       80.66       79.32      3.48 o
   4   3  10        2.20        4.98      3.04 o
   5   3  10      374.86      415.70      8.57 o
  -5   4  10        1.50       11.07      8.54 o
  -4   4  10        7.73        3.01      4.35 o
  -3   4  10       40.85       35.98      3.53 o
  -2   4  10       39.51       38.11      2.83 o
  -1   4  10       52.41       60.92      3.06 o
   0   4  10      110.51      104.69      3.69 o
   1   4  10      100.58       95.85      3.68 o
   2   4  10        2.05        7.91      3.02 o
   3   4  10        0.78        5.67      4.03 o
   4   4  10       62.68       59.90      4.03 o
   5   4  10        2.98       12.31      4.90 o
  -4   5  10      759.46      777.52     17.22 o
  -3   5  10      175.06      169.10      7.16 o
  -2   5  10      294.84      279.30      6.16 o
  -1   5  10      583.04      559.04      8.40 o
   0   5  10       41.30       36.27      3.14 o
   1   5  10        1.60        1.24      3.06 o
   2   5  10      799.26      769.61     10.87 o
   3   5  10        0.77        4.46      3.72 o
   4   5  10        9.80        9.29      4.58 o
  -3   6  10        5.94        8.70      5.76 o
  -2   6  10      534.75      540.44     11.63 o
  -1   6  10      118.41      122.24      4.78 o
   0   6  10       22.36       23.84      3.49 o
   1   6  10      615.92      608.98      9.78 o
   2   6  10       42.19       43.74      4.04 o
   3   6  10      150.68      155.25      6.19 o
  -2   7  10       71.52       80.73      6.16 o
  -1   7  10       63.46       53.61      4.24 o
   0   7  10      360.74      391.57      9.08 o
   1   7  10      236.93      238.12      7.35 o
   2   7  10      137.81      139.07      6.10 o
   0   8  10       30.84       25.70      4.80 o
  -5   1  11      353.22      326.26     19.33 o
  -4   1  11       94.29       95.82      6.19 o
  -3   1  11       51.56       54.75      3.06 o
  -2   1  11     1796.56     1772.34     13.99 o
  -1   1  11      292.19      292.65      5.53 o
   0   1  11       41.00       39.34      2.98 o
   1   1  11      604.71      610.82      7.57 o
   2   1  11       16.78       23.89      2.35 o
   3   1  11        1.00        7.86      2.50 o
   4   1  11      193.86      204.54      5.29 o
   5   1  11       70.24       83.10      4.23 o
  -5   2  11       63.37       72.77      8.93 o
  -4   2  11       74.22       82.02      5.48 o
  -3   2  11      600.42      616.28      8.67 o
  -2   2  11      529.33      522.24      7.77 o
  -1   2  11       25.49       28.53      2.59 o
   0   2  11     2719.08     2676.20     19.04 o
   1   2  11       72.77       73.30      3.19 o
   2   2  11      395.67      390.02      6.60 o
   3   2  11      204.78      189.64      4.94 o
   4   2  11       80.01       86.36      4.02 o
   5   2  11      121.12      131.29      5.25 o
  -5   3  11      165.07      150.96     11.87 o
  -4   3  11     1610.78     1669.72     24.27 o
  -3   3  11      172.18      164.74      4.82 o
  -2   3  11     1080.87     1048.03     10.76 o
  -1   3  11      655.26      605.69      7.96 o
   0   3  11      793.24      793.24      9.64 o
   1   3  11      516.73      500.37      7.58 o
   2   3  11      258.36      239.61      5.93 o
   3   3  11      403.12      399.67      7.44 o
   4   3  11      113.25      103.40      4.54 o
   5   3  11        0.37       10.62      3.99 o
  -4   4  11       32.60       27.70      5.15 o
  -3   4  11      397.96      384.23     10.30 o
  -2   4  11      764.01      795.30     10.07 o
  -1   4  11      636.50      614.91      8.65 o
   0   4  11      315.83      298.35      6.08 o
   1   4  11      234.49      228.97      5.87 o
   2   4  11      781.56      762.70     10.60 o
   3   4  11       60.50       64.10      4.11 o
   4   4  11       32.48       38.11      4.21 o
  -4   5  11      160.60      178.41      8.93 o
  -3   5  11       48.49       44.94      5.62 o
  -2   5  11      247.82      227.54      6.01 o
  -1   5  11      710.62      667.66      9.69 o
   0   5  11      124.86      119.56      4.72 o
   1   5  11      781.25      796.02     11.02 o
   2   5  11       39.48       35.16      4.03 o
   3   5  11       68.30       71.30      4.82 o
   4   5  11       80.52       89.00      5.25 o
  -3   6  11      311.07      312.53     11.42 o
  -2   6  11       13.42       13.76      3.47 o
  -1   6  11        1.23        1.34      3.31 o
   0   6  11       53.04       51.05      4.03 o
   1   6  11        0.66        3.40      3.67 o
   2   6  11       10.89        8.68      4.20 o
   3   6  11       49.89       53.71      4.75 o
  -2   7  11        1.97        8.58      5.59 o
  -1   7  11        7.48        3.40      4.31 o
   0   7  11       48.52       43.94      4.57 o
   1   7  11      110.68      113.74      5.95 o
  -5   0  12      566.39      536.50     35.49 o
  -4   0  12      235.65      237.42     25.01 o
  -3   0  12     1128.75     1160.84     18.51 o
  -2   0  12      511.44      501.07     10.43 o
  -1   0  12      351.34      350.50      8.68 o
   0   0  12       43.03       47.29      3.82 o
   1   0  12     4453.03     4385.49     31.27 o
   2   0  12       22.85       20.71      4.96 o
   3   0  12      119.08      132.21      6.74 o
   4   0  12      415.42      420.54     11.41 o
   5   0  12       49.34       57.26      6.06 o
  -5   1  12      715.95      676.25     33.82 o
  -4   1  12       46.75       46.14      6.43 o
  -3   1  12     1503.30     1502.46     13.81 o
  -2   1  12      450.57      446.37      7.66 o
  -1   1  12     1140.25     1127.05     11.22 o
   0   1  12      576.53      564.66      8.28 o
   1   1  12       89.72       80.82      3.63 o
   2   1  12      222.84      239.74      5.71 o
   3   1  12      135.76      143.68      4.84 o
   4   1  12        2.74        9.76      3.15 o
   5   1  12      117.88      137.70      5.69 o
  -4   2  12      896.32      926.66     15.98 o
  -3   2  12       20.03       21.56      3.06 o
  -2   2  12       10.50       11.77      2.79 o
  -1   2  12      410.78      400.73      7.59 o
   0   2  12      463.88      419.91      7.07 o
   1   2  12      190.16      178.39      4.77 o
   2   2  12      453.31      443.21      7.51 o
   3   2  12      204.44      210.74      5.60 o
   4   2  12       20.16       24.14      3.51 o
  -4   3  12       41.21       45.33      5.47 o
  -3   3  12       80.20       77.90      4.40 o
  -2   3  12       22.76       13.15      2.99 o
  -1   3  12      164.89      157.03      4.80 o
   0   3  12      926.39      882.45     10.87 o
   1   3  12        0.89        1.34      2.79 o
   2   3  12        1.46        2.25      3.27 o
   3   3  12       42.91       45.50      4.04 o
   4   3  12       15.76       19.91      3.74 o
  -4   4  12        4.80        3.22      5.73 o
  -3   4  12       34.10       26.45      5.18 o
  -2   4  12        2.16        6.33      3.17 o
  -1   4  12      448.05      425.14      7.95 o
   0   4  12       46.26       43.84      3.71 o
   1   4  12       77.31       73.18      3.89 o
   2   4  12        1.53        8.89      3.53 o
   3   4  12      106.55      103.39      5.04 o
   4   4  12        4.08       10.62      4.25 o
  -3   5  12      598.83      616.04     15.43 o
  -2   5  12       31.41       32.56      3.80 o
  -1   5  12       64.25       68.98      4.23 o
   0   5  12      164.93      164.40      5.58 o
   1   5  12      235.82      235.55      6.79 o
   2   5  12        7.93       12.41      3.85 o
   3   5  12       53.18       49.86      4.39 o
  -2   6  12      232.96      238.68      8.69 o
  -1   6  12      408.24      436.64      9.36 o
   0   6  12        3.31        6.68      3.66 o
   1   6  12       65.81       68.72      4.74 o
   2   6  12       98.77       96.34      5.41 o
  -4   1  13      309.41      297.76     16.15 o
  -3   1  13        1.50        5.72      3.48 o
  -2   1  13       71.90       72.30      4.20 o
  -1   1  13      295.06      282.85      6.30 o
   0   1  13      279.04      271.05      6.12 o
   1   1  13        7.57       14.37      3.05 o
   2   1  13       60.15       65.84      4.01 o
   3   1  13       32.86       44.30      3.93 o
   4   1  13        4.67        6.95      3.61 o
  -4   2  13      104.09      129.27      9.65 o
  -3   2  13      105.58      109.56      5.09 o
  -2   2  13      619.82      620.04      9.60 o
  -1   2  13      149.75      158.83      5.30 o
   0   2  13      424.41      414.64      7.60 o
   1   2  13      338.49      307.93      6.63 o
   2   2  13      866.70      843.40     11.17 o
   3   2  13       93.17       96.83      4.53 o
   4   2  13        0.16       10.19      3.94 o
  -4   3  13      409.21      424.38     11.95 o
  -3   3  13      184.84      180.71      8.00 o
  -2   3  13      779.53      746.22     10.94 o
  -1   3  13      308.22      310.47      6.92 o
   0   3  13       24.87       24.96      3.22 o
   1   3  13      443.89      459.19      8.35 o
   2   3  13        4.07        6.49      3.24 o
   3   3  13       25.50       31.47      3.62 o
  -3   4  13     1001.58     1061.78     18.71 o
  -2   4  13       60.72       61.28      4.18 o
  -1   4  13        1.61        6.14      3.28 o
   0   4  13     1030.12     1002.64     12.57 o
   1   4  13        8.37        7.31      3.36 o
   2   4  13       44.63       45.67      4.28 o
   3   4  13      575.05      598.88     11.45 o
  -2   5  13       34.83       38.90      3.99 o
  -1   5  13      284.52      283.48      7.45 o
   0   5  13       22.96       21.69      3.54 o
   1   5  13      256.31      250.48      7.46 o
   2   5  13       33.41       37.16      4.30 o
  -1   6  13      153.28      142.25      6.18 o
   0   6  13        1.54       11.02      4.12 o
   1   6  13       18.24       31.15      4.57 o
  -4   0  14     1922.03     1990.91     57.85 o
  -3   0  14        2.98       12.14      5.72 o
  -2   0  14       17.50       23.22      5.25 o
  -1   0  14     2000.22     1925.55     23.11 o
   0   0  14       53.05       54.44      5.21 o
   1   0  14      158.48      155.56      7.79 o
   2   0  14      941.05      926.81     17.57 o
   3   0  14      198.65      205.90      8.84 o
  -3   1  14      401.05      389.53      8.86 o
  -2   1  14      314.00      300.44      7.22 o
  -1   1  14       60.53       60.05      4.16 o
   0   1  14      391.08      400.39      7.79 o
   1   1  14        7.72        7.64      3.65 o
   2   1  14      201.67      209.61      6.56 o
   3   1  14      125.14      132.83      5.62 o
  -3   2  14      515.37      487.55     12.61 o
  -2   2  14      449.21      433.62      8.55 o
  -1   2  14       65.99       73.87      4.16 o
   0   2  14      173.70      173.23      5.70 o
   1   2  14      472.07      466.35      8.84 o
   2   2  14       20.37       26.68      3.36 o
   3   2  14       51.73       57.04      4.38 o
  -3   3  14       18.80       23.97      5.24 o
  -2   3  14       51.78       46.08      3.91 o
  -1   3  14        1.73        6.11      3.57 o
   0   3  14        0.59        7.87      3.30 o
   1   3  14       22.37       29.51      4.04 o
   2   3  14       85.82       86.21      4.83 o
   3   3  14        0.57        8.38      3.84 o
  -2   4  14       61.51       60.20      4.93 o
  -1   4  14        1.38        3.08      3.46 o
   0   4  14        7.45       10.13      3.61 o
   1   4  14       31.90       32.53      3.90 o
   2   4  14        2.36        7.68      3.92 o
  -1   5  14      122.61      115.72      5.39 o
   0   5  14      102.65      100.67      5.30 o
   1   5  14       10.27       11.24      4.57 o
  -3   1  15        6.52        5.27      4.99 o
  -2   1  15       36.03       39.90      4.52 o
  -1   1  15       83.30       92.52      4.78 o
   0   1  15        0.38       10.54      3.46 o
   1   1  15       75.74       88.90      4.60 o
   2   1  15       14.74       24.82      3.96 o
  -2   2  15       55.79       53.95      4.09 o
  -1   2  15        9.82       12.94      3.71 o
   0   2  15      481.84      502.98      9.54 o
   1   2  15        0.69        9.50      3.78 o
   2   2  15        4.61       19.48      4.15 o
  -2   3  15      150.48      152.38      5.96 o
  -1   3  15      362.57      364.44      8.43 o
   0   3  15        0.11       10.94      3.98 o
   1   3  15      246.00      270.29      7.92 o
   2   3  15      115.04      132.45      5.81 o
  -1   4  15      113.81      116.90      5.74 o
   0   4  15       35.13       40.09      4.36 o
   1   4  15      205.63      224.39      7.28 o
  -1   0  16       11.72       11.31      5.52 o
   0   0  16      135.88      145.82      8.24 o
   1   0  16      552.52      620.06     15.79 o
  -1   1  16        0.95        6.48      4.68 o
   0   1  16      350.40      399.18      8.72 o
   1   1  16      114.94      147.75      6.14 o
  -1   2  16      310.48      313.14      8.41 o
   0   2  16       57.62       76.33      5.05 o
   1   2  16        1.05       15.44      4.65 o
 
